# Supplementary material for: Association of Androgenic Regulation and MicroRNAs in Acinar Adenocarcinoma of Prostate
Source: Genes (Basel). 2022 Mar 30;13(4):622. doi: 10.3390/genes13040622 (PMC9030213; doi:10.3390/genes13040622)
Supplement: Supplementary file 1 [file genes-13-00622-s001.zip]

Archive with 1 entries (1 files):
- genes-1618224-supplementary.pdf
